# Supplementary material for: Anthropogenic Sources Dominate Foliar Chromium Dust Deposition in a Mining-Based Urban Region of South Africa
Source: Int J Environ Res Public Health. 2022 Feb 12;19(4):2072. doi: 10.3390/ijerph19042072 (PMC8872262; doi:10.3390/ijerph19042072)
Supplement: Supplementary file 1 [file ijerph-19-02072-s001.zip]

Archive with 1 entries (1 files):
- ijerph-1539609-supplementary.pdf
